# Supplementary material for: Understanding healthy eating and physical activity community‐centred behaviour change interventions for underserved populations: A mixed methods rapid review
Source: Br J Health Psychol. 2025 Dec 16;31(1):e70043. doi: 10.1111/bjhp.70043 (PMC12706567; doi:10.1111/bjhp.70043)
Supplement: Supplementary file 3 — File S3: [file BJHP-31-0-s001.xlsx]

## Sheet: Intro
Behaviour Change Intervention Ontology (BCIO) data extraction template (v1)
This document provides a template to annotate intervention evaluation reports according to the Behaviour Change Intervention Ontology (BCIO), developed as part of the Human Behaviour-Change Project https://wellcomeopenresearch.org/collections/humanbehaviourchange. This will primarily be useful for reporting ontology annotation within evidence synthesis projects, such as systematic or scoping revi…
Ontology entities provided in this template reflect the published versions of each ontology within the BCIO. References are provided on each Excel tab. This data extraction template includes all published ontologies within the BCIO (current as of 13/10/23):
	Mode of Delivery Ontology: Marques et al. (2021). https://doi.org/10.12688/wellcomeopenres.15906.2
	Intervention Setting Ontology: Norris et al. (2020). https://doi.org/10.12688/wellcomeopenres.15904.1
	Intervention Source Ontology: Norris et al. (2021). https://doi.org/10.12688/wellcomeopenres.16682.1
	Mechanism of Action Ontology: Schenk et al. (2023). https://doi.org/10.12688/wellcomeopenres.19489.1 Full ontology: https://osf.io/pkq4e
	Behaviour Change Technique Ontology (BCTO): Marques et al. (2023). https://doi.org/10.12688/wellcomeopenres.19363.1 Full ontology: https://osf.io/ya74q
	Style of Delivery Ontology: Wright et al. (2023). https://doi.org/10.12688/wellcomeopenres.19899.1
This template is informed by the data extraction sheets used in Wuerstl KR, Todd K, Lawrason S, Shwed A, Holmes B, Gainforth HL. Theoretical components of smoking cessation interventions for persons with physical disabilities: A scoping review. Addict Behav. 2023;145:107762. doi:10.1016/j.addbeh.2023.107762 (Supplementary Files on OSF https://osf.io/gzqf5/)
Please cite use of this template: Norris, E., Froome, H., & Zhang, L. (2023). Behaviour Change Intervention Ontology (BCIO) data extraction template. https://doi.org/10.17605/OSF.IO/ERH75
If you have any queries on how to use this template, suggestions for improvements, or if you would like to share an alternative template that you have developed, please fill in this Google Form: https://forms.gle/Tgs1xZeqERrDMqNBA
Alternatively, please contact Dr Emma Norris: emma.norris@brunel.ac.uk
In the future, we will update this template based on: (i) feedback from the community, (ii) newly completed ontologies within the BCIO, (iii) revisions to existing ontologies. Please check https://doi.org/10.17605/OSF.IO/ERH75 for the latest version
How to use this data extraction template
1. Annotate your identified intervention evaluation reports according to each ontology within this data extraction template.
2. Indicate the presence of an entity in a given article by marking it with a '1' in the corresponding cell (this is to allow computers to extract and aggregate the data)
3. Add quote(s) from the article as evidence to support your annotation for each entity.
4. Repeat steps 2-3 as required, by adding columns for each additional article.
5. If applicable, you can add additional intervention arms for a given article by adding more columns.
Example:
					Article 1 (Author X, 2023)				Article 2 (Author Y, 2023)
Ontology X					Intervention		Comparator		Intervention		Comparator
ID	Level 1	Level 2	Level 3	Definition	Entity present	Evidence	Entity present	Evidence	Entity present	Evidence	Entity present	Evidence
BCIO:XXX	Entity 1			Entity 1 definition	1	xxxx
BCIO:YYY		Entity 2		Entity 2 definition							1	yyyy
BCIO:ZZZ			Entity 3	Entity 3 definition

## Sheet: BCT Ontology
							Article 1 (Arevalo et al 2023)				Article 2 (Chauvenet et al 2022)				Article 3 (Frerichs et al 2020)				Article 4 (Gallagher et al 2020)				Article 5 (Hayton et al 2019)				Article 6 (Lai et al 2019)				Article 7 (Lawlor et al 2019)				Article 8 (Luft et al 2023)				Article 9 (Moore et al 2023)				Article 10 (Quirk & Haake 2019)				Article 11 (Quirk & Haake 2021)
Behaviour Change Technique Ontology							Intervention (Active Mums)		Comparator (Home based intervention)		Intervention (Community Gardens)		Comparator (N/A)		Intervention (Heart Matters)		Comparator (Delayed intervention control - BCTs the same)		Intervention (Community activity intervention)		Comparator (N/A)		Intervention (Cycling project intervention)		Comparator (N/A)		Intervention (With Every Step, We Grow Stronger)		Comparator (N/A)		Intervention (Northern Ireland PA Promotion)		Comparator (delayed intervention - same BCTs)		Intervention (mySteps)		Comparator (N/A)		Intervention (African and Carribean dietary intervention)		Comparator (ethnicity separated in analysis - BCTs no different)		Intervention (Parkrun LTC PROVE Project)		Comparator (N/A)		Intervention (Parkrun LTC PROVE Project)		Comparator (N/A)
ID	Level 1 label	Level 2 label	Level 3 label	Level 4 label	Level 5 label	Definition	Entity present	Evidence	Entity present	Evidence	Entity present	Evidence	Entity present	Evidence	Entity present	Evidence	Entity present	Evidence	Entity present	Evidence	Entity present	Evidence	Entity present	Evidence	Entity present	Evidence	Entity present	Evidence	Entity present	Evidence	Entity present	Evidence	Entity present	Evidence	Entity present	Evidence	Entity present	Evidence	Entity present	Evidence	Entity present	Evidence	Entity present	Evidence	Entity present	Evidence	Entity present	Evidence	Entity present
BCIO:007001	goal directed BCT					A behaviour change technique that sets or changes goals.	1	Set personal goals based on national PA recommendaions and the mother's current PA level.	1	See below					1	A facilitator used motivational interviewing tchniques to support participants progress toward establishing, monitoring and reaching personal diet and PA goals											1	Assist participants in setting safe and realistic goals to increase prescribed frequency, intensity, and duration of walking. Motivational interviewing adopted to enhance the participants' intrinsic motivation to meet these goals.			1	Participants thought that regular PA feedback would facilitate necessary goal-setting.			1	Invite persons to think about what steps they would be willing to take towards health goals, supporting autonomy. Nurse elicits a relevant long term health goal and corresponding fesible short term behavioural goals for stress management, PA, and diet.
BCIO:007002		goal setting BCT				A goal directed BCT that sets goals.	1	See above; Mother's set SMART goals	1	"Mothers set short and long term goals"					1	See above											1	See above, setting goals to meet and exceed the frequency, intensity, duration and type of exercise prescribed.			1	Participants thought that regular PA feedback would facilitate necessary goal-setting.			1	See above
BCIO:007003			set behaviour goal BCT			A goal setting BCT that sets a goal for the behaviour to be achieved.	1	See above; Mother's set SMART goals							1	See above											1	See above							1	See above
BCIO:007300				set measurable behaviour goal BCT		A set behaviour goal BCT that describes the behaviour to be achieved in terms of a measurable target.
BCIO:007004			agree behaviour goal BCT			A goal setting BCT that involves the intervention source agreeing with the person on a behavioural goal.
BCIO:007005			set outcome goal BCT			A goal setting BCT in which the goal is a positive outcome of performing the behaviour.
BCIO:007301				set measurable outcome goal BCT		A set outcome goal BCT that describes the behavioural outcome to be achieved in terms of a measurable target.
BCIO:007006			agree outcome goal BCT			A goal setting BCT that involves the intervention source agreeing with the person on a goal which is a positive outcome of performing the behaviour.
BCIO:007122		make a goal public BCT				A goal directed BCT that involves the person communicating their intention to achieve a goal.
BCIO:007100		set graded tasks BCT				A goal directed BCT that sets easy-to-perform tasks for the person, making them increasingly difficult, but achievable, until the behaviour is performed.
BCIO:007008		goal strategising BCT				A goal directed BCT in which the person analyses factors influencing the behaviour and generates, selects, or reviews strategies to increase facilitators and overcome barriers.	1	"Mothers discussed strategies to maintain their exercise gains" p. 5	1	"Mothers set short and long term goals and discussed their current PA levels" p. 5																					1	GOALS AND PLANNING - Telephone calls with researcher to discuss and provide solutions to barriers to engagement in PA encountered by participants			1	If behaviour is discrepant with goals nurse asks about barriers and difficulties. Nurse asks person to decide about decreasing barriers, increasing coping, or setting lower goals for success.
BCIO:007010		action planning BCT				A goal directed BCT that involves making a detailed plan for the performance of the behaviour, which must include at least one of context, frequency, duration or intensity.
BCIO:007011		review behaviour goal BCT				A goal directed BCT that reviews a behavioural goal and considers modifying the goal in light of progress toward the goal.	1	"record their experiences on an activity log" p. 5	1	"given activity logs to record their PA each week"																									1	If behaviour is discrepent with goals nurse asks about barriers and difficulties. Nurse asks person to decide about decreasing barriers, increasing coping, or setting lower goals for success.
BCIO:007299		review behaviour goal plan BCT				A goal directed BCT that reviews progress towards a behavioural goal and considers modifying the plan to achieve the goal.																													1	If behaviour is discrepant with goals nurse asks about barriers and difficulties. Nurse asks person to decide about decreasing barriers, increasing coping, or setting lower goals for success.
BCIO:007012		attend to discrepancy between current behaviour and goal BCT				A goal directed BCT that draws attention to discrepancies between a person's current behaviour and the person's outcome goal, behavioural goal or action plan.	1	"mothers discussed slips/lapses to PA routines and strategies to overcome these" p. 5	1	"mothers asked to review...instances in which they experience slips or lapses in their PA routines" p. 5																									1	If behaviour is discrepent with goals nurse asks about barriers and difficulties. Nurse asks person to decide about decreasing barriers, increasing coping, or setting lower goals for success.
BCIO:007013		review outcome goal BCT				A goal directed BCT that reviews an outcome goal and considers modifying the goal in light of achievement.
BCIO:007014		create behavioural contract BCT				A goal directed BCT that creates a written specification of the behaviour to be performed, agreed on by the person, and witnessed by another person.	1	"went over class contract" p. 5	1	"went over class contract" p. 5
BCIO:007015		affirm commitment BCT				A goal directed BCT that asks the person to affirm or reaffirm statements indicating commitment to change the behaviour.																					1	Exercise adherence prescription
BCIO:007171		facilitate alternative goal-directed activity BCT				A goal directed BCT that enables the person to engage in an alternative rewarding behaviour that increases the likelihood of goal achievement.
BCIO:007016		advise goal integration BCT				A goal directed BCT that advises the person to adopt more than one goal in a situation where the goals operate synergistically.
BCIO:007061		plan inclusion of enjoyment BCT				A goal directed BCT that advises the person to plan a way of performing the behaviour that is pleasurable or satisfying.
BCIO:007141		advise to keep behaviour goal in mind BCT				A goal directed BCT that advises the person to find ways to remind themselves of their behavioural goal.																													1	Coping plan creation
BCIO:007142		advise to keep outcome goal in mind BCT				A goal directed BCT that advises the person to find ways to remind themselves of their goal in terms of a desired outcome of performing the behaviour.
BCIO:007017	monitoring BCT					A BCT that involves gathering or using information about performance.	1	"activity log" "time management log"	1	"given activity logs to record their PA each week" "time management log"					1	Included activities such as instruction on assessing intensity with a pulse rate											1	Participants were educated on two methods to monitor exercise intensity: by calculating heate rate reserve and using the Rating of Perceived Exertion scale.							1	Engages person in comparing and monitoring their current behaviours in relation to their goals which serve as reference points.											1	Facebook groups were overseen by Outreach Ambassadors who monitored the content and prompted conversation.
BCIO:007018		observe behaviour by another without feedback BCT				A monitoring BCT that monitors current performance of the behaviour with the person’s knowledge but without providing feedback about their behaviour.
BCIO:007019		record behaviour without feedback BCT				A monitoring BCT that documents current performance of the behaviour with the person’s knowledge but without providing feedback about their behaviour.			1	"given activity logs to record their PA each week , which was collected by research staff(no feedback given)"																	1	See above
BCIO:007020		observe outcome of behaviour by another without feedback BCT				A monitoring BCT that monitors an outcome of performing the behaviour with the person’s knowledge but without providing feedback about the outcome.
BCIO:007021		record outcome of behaviour without feedback BCT				A monitoring BCT that documents an outcome of performing the behaviour with the person's knowledge but without providing feedback about the outcome.
BCIO:007066		monitor emotional consequences BCT				A monitoring BCT that involves the person assessing their emotions after performing the behaviour.
BCIO:007024		self-monitor behaviour BCT				A monitoring BCT in which the person uses a method to monitor and record their behaviour.	1	"activity log" "time management log"	1	"activity log" "time management log"																	1	See above, self reporting activity minutes.
BCIO:007025		self-monitor outcome of behaviour BCT				A monitoring BCT in which the person uses a method to monitor and record an outcome of their behaviour.									1	See above											1	See above, controlling exercise progression by monitoring exercise intensity.
BCIO:007022		provide feedback BCT				A monitoring BCT in which feedback about the behaviour is provided.	1	"activity logs...discussed during the next class session" p. 4																											1	Facilitator discusses feedback with person.											1	See above
BCIO:007023			provide feedback on behaviour BCT			A provide feedback BCT that provides information about the person's previous performance of the behaviour.																													1	Facilitator discusses feedback with person.
BCIO:007026			provide biofeedback BCT			A provide feedback BCT that provides information about the functioning or state of the person's body, based on information collected by an external monitoring device.
BCIO:007027			provide feedback on outcome of behaviour BCT			A provide feedback BCT that provides information about an outcome of the person's previous performance of the behaviour.
BCIO:007028	social support BCT					A BCT that involves taking steps to secure or deliver the support or aid of another person.	1	"Different types of social support and benefits of social support for meeting PA goals were discussed." p. 5	1	"Mothers were given a list of Long Beach Local Community Resources along with contact information" p. 5	1	Distribute food produce from the community gardens to the food insecure in the community.			1	Family members were allowed to participate in the intervention together. Facilitators encouraged participants to think about how other people in their life could help them.			1	Participants sat down together and ate the food they had prepared together. The group walked in company to each community activity where practical.							1	Participants were encouraged to invite community members not part of the intervention (to the walking activity).			1	Encourage identification of a buddy to provide PA support. Group discussions and feedback on methods to increase PA			1	Group education sessions (to learn from each other)											1	Facebook groups were set up as an open forum for discussion and social support related to parkrun. Strava groups set up as a social support platform for parkrun participants with health conditions to log activities, connect and support each other.
BCIO:007029		advise to seek support BCT				A social support BCT that involves advising the person to seek support from another person.	1	See below							1	See above											1	See above			1	See above															1	See above
BCIO:007030			advise to seek instrumental support BCT			An advise to seek support BCT that suggests the person try to obtain support from another in terms of tangible aid.									1	See above															1	See above															1	See above
BCIO:007031			advise to seek emotional support BCT			An advise to seek support BCT that suggests the person try to obtain support from another in terms of expressing concern, caring and empathy.									1	See above															1	See above - buddy to provide peer support, group to provide encouragement to other members, researcher to provide encouragement.															1	See above
BCIO:007032			advise to seek informational support BCT			An advise to seek support BCT that suggests the person try to obtain support from another in terms of advice, suggestions and information.	1	"Different types of social support and benefits of social support for meeting PA goals were discussed." p. 5	1	"Mothers were given a list of Long Beach Local Community Resources along with contact information" p. 5																																					1	See above
BCIO:007033			advise to seek appraisal support BCT			An advise to seek support BCT that suggests the person try to obtain support from another in terms of information that will aid in evaluating oneself or the situation.
BCIO:007034		arrange support BCT				A social support BCT that organises support from another for the person.									1	Heart Matters used tools to facilitate communication among families about diet and PA changes (e.g. role playing resolve conflicts around food)			1	See above											1	Buddy’ to provide peer support to increase PA. Group feedback and discussion on methods to increase PA. Researcher to provide encouragement for PA during group sessions and telephone calls
BCIO:007035			arrange instrumental support BCT			An arrange support BCT that organises support from another in terms of tangible aid.																									1	See above
BCIO:007036			arrange emotional support BCT			An arrange support BCT that organises support from another in terms of expressing concern, caring and empathy.																									1	Buddy’ to provide peer support to increase PA. Group feedback and discussion on methods to increase PA. Researcher to provide encouragement for PA during group sessions and telephone calls
BCIO:007037			arrange informational support BCT			An arrange support BCT that organises support from another in terms of advice, suggestions and information.									1	See above
BCIO:007038			arrange appraisal support BCT			An arrange support BCT that organises support from another in terms of information that will aid in evaluating oneself or the situation.
BCIO:007039		deliver support BCT				A social support BCT that directly provides support to the person.													1	See above											1	Buddy’ to provide peer support to increase PA. Group feedback and discussion on methods to increase PA. Researcher to provide encouragement for PA during group sessions and telephone calls			1	Group education sessions											1	See above
BCIO:007040			deliver instrumental support BCT			A deliver support BCT that provides tangible aid.					1	Provision of food and veg to community																																			1	See above
BCIO:007041			deliver emotional support BCT			A deliver support BCT that provides expressions of concern, caring and empathy.													1	See above															1	See above											1	See above
BCIO:007042			deliver informational support BCT			A deliver support BCT that provides advice, suggestions and information.																																									1	See above
BCIO:007043			deliver appraisal support BCT			A deliver support BCT that provides information that will aid in evaluating oneself or the situation.
BCIO:007050	guide how to perform behaviour BCT					A BCT that provides guidance regarding how to perform the behaviour.	1	See below	1	See below					1	Distribution of resource lists of local places for engaging in physical activity, providing tips to reduce portion sizes and discussions about grocery shopping strategies			1	Participants took part in practical participatory demonstrations of healthy food preperation and cooking methods, alongside suggestions of low cost alternatives to expensive processed ready made food.			1	Sessional ride leaders and unpaid volunteers guide the cycle rides and train participants (facilitators)			1	Participants provided with an individualised exercise prescription created by qualified exercise professionals.			1	Education sessions to include advice on different methods to increase PA. Distribute to participants the different brochures and maps. 'Sharing knowledge'.			1	Discuss facts and myths about activity, diet, stress related to CVD			1	Introduced two foodbased African Carribean eating resources and contextualised them into UK Healthy Eating recommendations. Opportunities to experience cooking, preparing and eating healthier traditional recipes, focus on cooking skills and healthier alternative ingredients.
BCIO:007058		instruct how to perform behaviour BCT				A guide how to perform behaviour BCT that involves telling the person how to perform the behaviour.	1	"Mothers were taught strategies" ""Mothers were taught the positive effects" p. 5	1	"Mothers were given examples...mothers were given a list...mothers were given a handout"									1	See above			1	See above							1	See above			1	See above			1	See above
BCIO:007303		suggest how to perform behaviour BCT				A guide how to perform behaviour BCT that provides a suggestion regarding how to perform the behaviour.	1	"introduced to different types of PA" "introduced to "problem solving loop"" p. 5							1	See above			1	See above							1	See above			1	See above							1	See above
BCIO:007051		agree on how to perform behaviour BCT				A guide how to perform behaviour BCT that involves reaching consensus on how to perform the behaviour.
BCIO:007055		demonstrate the behaviour BCT				A guide how to perform behaviour BCT that provides an observable sample of the performance of the behaviour for the person to aspire to or imitate.													1	See above			1	See above															1	See above
BCIO:050330		advise to avoid people who do an unwanted behaviour BCT				A guide how to perform behaviour BCT that involves suggesting the person avoid spending time with others who do a behaviour that the person wants to reduce or stop.
BCIO:007054	conduct a behavioural experiment BCT					A BCT that advises on how to identify and test hypotheses about the behaviour, its causes and consequences.
BCIO:007302	suggest different perspective on behaviour BCT					A BCT that suggests the deliberate adoption of a new perspective on the behaviour.																									1	Telephone calls with researcher to discuss and provide solutions to barriers to engagement in PA encountered by participants. Group discussion of barriers to PA in sessions.			1	If person's behaviour is discrepant with goals, nurse asks about barriers and difficulty of goals. Asks person to decide re decreasing barriers, increasing coping or setting lower goals.							1	Challenging perceptions of what parkrun is and who it is for			1	Challenging perceptions of what parkrun is and who it is for
BCIO:007052		inform about antecedents BCT				A suggest different perspective on behaviour BCT that involves providing factual information to the person regarding triggers or influences that precede the initiation of the behaviour.
BCIO:007053		re-attribute cause BCT				A suggest different perspective on behaviour BCT that involves eliciting the person's beliefs about, and suggesting alternative beliefs about, the causes of the behaviour.																																					1	See above			1	See above
BCIO:007056		reframe past behaviour BCT				A suggest different perspective on behaviour BCT that involves reattributing a person's successes to internal, stable or global factors or failures to external, unstable or specific factors.
BCIO:007057		draw attention to incompatible beliefs BCT				A suggest different perspective on behaviour BCT that draws the person's attention to the discrepancies between current or past behaviour and self-identity.
BCIO:007173	increase awareness of behaviour BCT					A BCT that draws attention to the behaviour.													1	Dietary education given, education about interpretation of food labels, healthy cooking choices, physical activities.															1	Invite person to assess their activity, diet, and stess management behaviours. Compare current behaviours to experts recommendations. Tailor behaviours to socio-cultural norms and materials to education levels/ langauge (Spanish & English).							1	Encouraging more parkrun participants who have LTCs to engage			1	Encouraging more parkrun participants who have LTCs to engage. Outreach Ambassadors published blogs covering stories of parkrun participants living with health conditions, Outreach Ambassadors developed public promotional materials for use by parkrun and facebook groups. Outreach Ambassadors wrote accessibility guidelines for parkrun event teams to raise awareness about health conditions targeted
BCIO:007174		increase awareness of option of novel behaviour BCT				An increase awareness of behaviour BCT that draws attention to the possibility of performing a novel behaviour.
BCIO:007175		increase salience of behaviour BCT				An increase awareness of behaviour BCT that makes the possibility of performing the behaviour more distinctive or prominent.													1	See above															1	See above							1	See above			1	See above
BCIO:007062	increase awareness of consequences BCT					A BCT that draws attention to consequences of the behaviour in the normal course of events.	1	See below																							1	Education sessions include information on environmental benefits of active travel, PA benefits on mental health and stress, could be a role model to family members and others in the group.															1	Outreach Ambassadors posting blogs covering stories of parkrun participants living with health conditions. Promote the value of volunteering as a means to enhance health and wellbeing.
BCIO:007063		inform about health consequences BCT				An increase awareness of consequences BCT that provides information about the physical or mental health consequences of performing the behaviour.	1	""Mothers were taught the positive effects" p. 5																							1	See above															1	see above
BCIO:007183			inform about positive health consequences BCT			An inform about health consequences BCT that provides information about the positive physical or mental health consequences of performing the behaviour.	1	""Mothers were taught the positive effects" p. 5																							1	See above															1	see above
BCIO:007179			inform about negative health consequences BCT			An inform about health consequences BCT that provides information about the negative physical or mental health consequences of performing the behaviour.																									1	See above
BCIO:007064		inform about social consequences BCT				An increase awareness of consequences BCT that provides information about the social consequences of performing the behaviour.																									1	See above
BCIO:007184			inform about positive social consequences BCT			An inform about social consequences BCT that provides information about the positive social consequences of performing the behaviour.																									1	See above
BCIO:007180			inform about negative social consequences BCT			An inform about social consequences BCT that provides information about the negative social consequences of performing the behaviour.
BCIO:007176		inform about environmental consequences BCT				An increase awareness of consequences BCT that provides information about the environmental consequences of performing the behaviour.																									1	See above
BCIO:007182			inform about positive environmental consequences BCT			An inform about environmental consequences BCT that provides information about the positive environmental consequences of performing the behaviour.																									1	See above
BCIO:007178			inform about negative environmental consequences BCT			An inform about environmental consequences BCT that provides information about the negative environmental consequences of performing the behaviour.
BCIO:007065		inform about emotional consequences BCT				An increase awareness of consequences BCT that provides information about the emotional consequences of performing the behaviour.																									1	See above
BCIO:007181			inform about positive emotional consequences BCT			An inform about emotional consequences BCT that provides information about the positive emotional consequences of performing the behaviour.																									1	See above
BCIO:007177			inform about negative emotional consequences BCT			An inform about emotional consequences BCT that provides information about the negative emotional consequences of performing the behaviour.
BCIO:007067			induce anticipated regret BCT			An inform about emotional consequences BCT that focuses on expectations of remorse after performing or not performing the behaviour.
BCIO:007068		increase salience of consequences BCT				An increase awareness of consequences BCT that emphasises the consequences in a way that makes them more vivid or emotionally-laden.																																									1	See above
BCIO:007069		consider pros and cons BCT				An increase awareness of consequences BCT that advises identification and comparison of the positive and negative consequences of performing or not performing the behaviour.																									1	Telephone calls with researcher to discuss and provide solutions to barriers to engagement in PA encountered by participants
BCIO:007070		prompt comparative imagining of future outcomes BCT				An increase awareness of consequences BCT that guides the person to imagine and compare the consequences of performing and not performing the behaviour.																																									1	See above
BCIO:007118		imagine punishment BCT				An increase awareness of consequences BCT that guides the person to imagine performing the unwanted behaviour in a real-life situation followed by experiencing an unpleasant consequence for performing that behaviour.
BCIO:007119		imagine reward BCT				An increase awareness of consequences BCT that guides the person to imagine performing the wanted behaviour in a real-life situation followed by experiencing a pleasant consequence for performing that behaviour.
BCIO:007120		vicarious reward BCT				An increase awareness of consequences BCT that prompts observation of another person being rewarded when they perform the behaviour.
BCIO:007121		vicarious punishment BCT				An increase awareness of consequences BCT that prompts observation of another person being punished when they perform the behaviour.
BCIO:007072	awareness of other people's thoughts, feelings and actions BCT					A behaviour change technique that increases awareness of what other people think, do, or feel.													1	A list of activities was proposed to the participants and each week they voted on which activity they would prefer, thus reinforcing their engagement with the group and allowing their views to be incorporated into the activity scheduling.																							1	Outreach ambassadors often have LTCs themselves or professional experience in LTCs			1	Outreach ambassadors often have LTCs themselves or professional experience in LTCs. Outreach Ambassadors identify barriers to parcitpation and suggest simple changes
BCIO:007073		prompt social comparison BCT				An awareness of other people's thoughts, feelings and actions BCT that draws attention to other people's behaviour and compares it with the person's own behaviour.
BCIO:007074		increase awareness of others' approval BCT				An awareness of other people's thoughts, feelings and actions BCT that increases awareness of whether others will like, approve, dislike, or disapprove of the behaviour.
BCIO:007075		present information from credible influence BCT				An awareness of other people's thoughts, feelings and actions BCT that presents information from a credible person or organisation to influence the behaviour.																																					1	Outreach ambassadors often have LTCs themselves or professional experience in LTCs			1	Outreach ambassadors often have LTCs themselves or professional experience in LTCs
BCIO:007076		suggest to change behaviour BCT				An awareness of other people's thoughts, feelings and actions BCT that involves sharing a view about what behaviour the person should do.													1	See above																											1	see above
BCIO:007077		tell to change behaviour BCT				An awareness of other people's thoughts, feelings and actions BCT that involves telling the person to perform the behaviour.																																									1	see above
BCIO:007078		implore to change behaviour BCT				An awareness of other people's thoughts, feelings and actions BCT that makes an emotional or earnest appeal to change the person's behaviour.																																									1	see above
BCIO:007090	associative learning BCT					A behaviour change technique that involves repeated pairing of a stimulus with another stimulus or with a behavioural outcome.
BCIO:007091		associative learning to elicit behaviour BCT				An associative learning BCT that involves repeated pairing of a neutral stimulus with a stimulus that already elicits the behaviour until the neutral stimulus elicits the behaviour.
BCIO:007092		associative learning to extinguish behaviour BCT				An associative learning BCT that stops the presentation of a reward for the behaviour.
BCIO:007079		alter external stimulus BCT				An associative learning BCT that involves creating, strengthening or reducing an association between the behaviour and an environmental trigger.
BCIO:007080			prompt intended action BCT			An alter external stimulus BCT that involves introducing an external stimulus to facilitate the behaviour for which an intention has previously been formed.
BCIO:007081			cue BCT			An alter external stimulus BCT that introduces external information that is already associated with the behaviour in order to elicit that behaviour.
BCIO:007082			cue signalling reward BCT			An alter external stimulus BCT that identifies an external stimulus that reliably signals that reward will follow the behaviour.
BCIO:007084			reduce cue frequency BCT			An alter external stimulus BCT in which cues for the behaviour are presented less frequently.
BCIO:007153			reduce exposure to cues for the behaviour BCT			An alter external stimulus BCT that reduces an external stimulus that signals the behaviour.
BCIO:050331			remove aversive stimulus BCT			An alter external stimulus BCT that involves removing an aversive stimulus to bring about behaviour change.
BCIO:007085			expose to stimulus BCT			An alter external stimulus BCT that sustains the person's exposure to a stimulus associated with the behaviour.
BCIO:007087				arrange satiation BCT		An expose to stimulus BCT that provides sustained exposure to a stimulus to reduce or extinguish an unwanted behaviour.
BCIO:007170				expose to sustained aversive stimulus BCT		An expose to stimulus BCT that involves sustained exposure to an aversive stimulus to reduce the likelihood of the behaviour when encountering that stimulus.
BCIO:007172				gradually increase exposure to aversive stimulus BCT		An expose to stimulus BCT that involves gradually increasing exposure to an aversive stimulus to reduce the likelihood of the behaviour when encountering that stimulus.
BCIO:007089				systematically desensitise BCT		An expose to stimulus BCT that gradually exposes the person to an aversive stimulus while also engaging them in a relaxation process to reduce the response to that stimulus.
BCIO:007168	advise specific behaviour BCT					A behaviour change technique that advises the person to perform a behaviour in a particular way to help change the target behaviour.	1	see below											1	Incorporating lifestyle changes including advice on meal preparation and food choices.															1	Support person's autonomy in choosing which specific, feasible behaviours to adopt in near future
BCIO:007096		context-specific repetition of behaviour BCT				An advise specific behaviour BCT that advises the person to repeat the behaviour in the same context.
BCIO:007097		context-specific repetition of alternative behaviour BCT				An advise specific behaviour BCT that advises the person to repeat an alternative behaviour consistently in a context that previously elicited an unwanted behaviour.
BCIO:007169		context-specific non-enactment of behaviour BCT				An advise specific behaviour BCT that advises the person to refrain from engaging in the behaviour in a specified context.
BCIO:007094		practise behaviour BCT				An advise specific behaviour BCT that advises repetition of the behaviour in a way that has the function of increasing the skill in performing the behaviour.
BCIO:007095		substitute behaviour BCT				An advise specific behaviour BCT that advises the person to replace the unwanted behaviour with another behaviour.
BCIO:007098		overcorrect unwanted behaviour BCT				An advise specific behaviour BCT that advises the person to repeat a wanted behaviour in an exaggerated way following performance of an unwanted behaviour.
BCIO:007099		generalise behaviour BCT				An advise specific behaviour BCT that advises the person to perform the behaviour which is already performed in a particular context, in a similar context.
BCIO:007135		advise paradoxical behaviour BCT				An advise specific behaviour BCT that advises the person to engage in an unwanted behaviour in a way that is aversive.
BCIO:007185	manage mental processes BCT					A behaviour change technique that advises how to manage mental processes to facilitate the behaviour.																													1	Engages person in assessing their coping plans to deal with unexpected obstacles to their goals.
BCIO:007134		conserve mental resources BCT				A manage mental processes BCT that advises a way to minimise demands on mental resources.
BCIO:007143		enable person to manage automatic responses BCT				A manage mental processes BCT that promotes a task that trains the person to control automatic responses.																													1	See above
BCIO:007154		advise distraction BCT				An manage mental processes BCT that advises the person to find an alternative focus for attention in order to avoid internal or external states or events associated with an unwanted behaviour.
BCIO:007239	prompt thinking related to successful performance BCT					A behaviour change technique that prompts thinking relating to successful performance of the behaviour.																									1	Telephone calls with researcher to discuss and provide solutions to barriers to engagement in PA encountered by participants. Group discussion of barriers to PA in sessions. ‘Buddy’ to provide peer support to increase PA. Group to provide encouragement to other members to increase PA. Researcher to provide encouragement for PA during group sessions and telephone calls			1	Discuss sound ways to make behavioural changes and overcome barriers to improve perceived competence at behaviour change and chances of successful change.			1	Encouraged discussion on real-life food products and reference to 'daily allowances' of salt/sugar etc
BCIO:007137		persuade about personal capability BCT				A prompt thinking related to successful performance BCT that persuades the person that they can successfully perform the behaviour.
BCIO:007060		remind about personal capability BCT				A prompt thinking related to successful performance BCT that reminds the person of their skills and abilities that are relevant to the performance of the behaviour.																													1	See above
BCIO:007138		prompt mental rehearsal of successful performance BCT				A prompt thinking related to successful performance BCT that prompts the person to practise imagining performing the behaviour well in a relevant context.
BCIO:007139		prompt focus on past success BCT				A prompt thinking related to successful performance BCT that prompts the person to think about previous successful performance of the behaviour.
BCIO:007140		prompt self-talk BCT				A prompt thinking related to successful performance BCT that promotes the use of positive self-talk before or during the behaviour.
BCIO:007136	change the body BCT					A behaviour change technique that alters the structure or functioning of the person's body.
BCIO:007144	promote pharmacological support BCT					A behaviour change technique promoting medicines or other drugs.
BCIO:007145		provide pharmacological support BCT				A promote pharmacological support BCT that provides the person with medicines or other drugs.
BCIO:007146		encourage pharmacological support BCT				A promote pharmacological support BCT that encourages the person to use medicines or other drugs.
BCIO:007147	advise how to change emotions BCT					A BCT that suggests a method to alter emotions.			1	see below
BCIO:050343		advise how to increase positive emotions BCT				An advise how to change emotions BCT suggesting a method to enhance positive emotions
BCIO:050345		advise how to reduce positive emotions BCT				An advise how to change emotions BCT suggesting a method to decrease positive emotions
BCIO:050342		advise how to increase negative emotions BCT				An advise how to change emotions BCT suggesting a method to enhance negative emotions
BCIO:050344		advise how to reduce negative emotions BCT				An advise how to change emotions BCT suggesting a method to decrease negative emotions			1	"given a list of ways to prevent boredom" p. 5
BCIO:007165		advise behavioural ways to change emotions BCT				An advise how to change emotions BCT that suggests the person perform a particular behaviour to change an emotion.
BCIO:050350			advise behavioural ways to increase positive emotions BCT			An advise behavioural ways to change emotions BCT suggesting the person perform a particular behaviour to enhance positive emotions.
BCIO:050351			advise behavioural ways to reduce positive emotions BCT			An advise behavioural ways to change emotions BCT suggesting the person perform a particular behaviour to decrease positive emotions.
BCIO:050332			advise behavioural ways to increase negative emotions BCT			An advise behavioural ways to change emotions BCT suggesting the person perform a particular behaviour to enhance negative emotions.
BCIO:050333			advise behavioural ways to reduce negative emotions BCT			An advise behavioural ways to change emotions BCT suggesting the person perform a particular behaviour to decrease negative emotions.
BCIO:007166		advise cognitive ways to change emotions BCT				An advise how to change emotions BCT that suggests the person deliberately use a particular mental process.
BCIO:050334			advise cognitive ways to increase positive emotions BCT			An advise cognitive ways to change emotions BCT suggesting the person deliberately use a particular mental process to enhance positive emotions.
BCIO:050335			advise cognitive ways to reduce positive emotions BCT			An advise cognitive ways to change emotions BCT suggesting the person deliberately use a particular mental process to decrease positive emotions.
BCIO:050336			advise cognitive ways to increase negative emotions BCT			An advise cognitive ways to change emotions BCT suggesting the person deliberately use a particular mental process to enhance negative emotions.
BCIO:050337			advise cognitive ways to reduce negative emotions BCT			An advise cognitive ways to change emotions BCT suggesting the person deliberately use a particular mental process to decrease negative emotions.
BCIO:007167		advise sensory ways to change emotions BCT				An advise how to change emotions BCT that suggests the person use a method that stimulates one or more senses.
BCIO:050338			advise sensory ways to increase positive emotions BCT			An advise sensory ways to change emotions BCT suggesting the person use a method that stimulates one or more senses to enhance positive emotions.
BCIO:050339			advise sensory ways to reduce positive emotions BCT			An advise sensory ways to change emotions BCT suggesting the person use a method that stimulates one or more senses to decrease positive emotions.
BCIO:050341			advise sensory ways to increase negative emotions BCT			An advise sensory ways to change emotions BCT suggesting the person use a method that stimulates one or more senses to enhance negative emotions.
BCIO:050341			advise sensory ways to reduce negative emotions BCT			An advise sensory ways to change emotions BCT suggesting the person use a method that stimulates one or more senses to decrease negative emotions.
BCIO:007150	restructure the environment BCT					A behaviour change technique that alters the environment in which the behaviour is, or would have been, performed in a way that facilitates or impedes the behaviour.									1	Delivered through faith and community based orgs by lay community members as opposed to staff at clinical centres							1	Intervention involves a designated meeting site for participants to congregate. Three trained personnel to provide front, middle and bacmarkers to lead, follow, and support rides and safely assist road crossing, help manage cycling equipment.																							1	Outreach ambassadors suggested simple changes to barriers to LTC participation
BCIO:050349		restructure the social environment BCT				A restructure the environment BCT that alters the social environment in which the behaviour is, or would have been, performed in a way that facilitates or impedes the behaviour.
BCIO:050346			directly restructure the social environment BCT			A restructure the social environment BCT that changes the person's directly experienced environment at the time the behaviour is, or would have been, performed.
BCIO:050347			indirectly restructure the social environment BCT			A restructure the social environment BCT that changes the person's environment at a time or location other than when and where the behaviour is performed.
BCIO:050348		restructure the physical environment BCT				A restructure the environment BCT that alters the physical environment in which the behaviour is, or would have been, performed in a way that facilitates or impedes the behaviour.																	1	See above.
BCIO:007151			directly restructure the physical environment BCT			A restructure the physical environment BCT that changes the person’s directly experienced environment at the time the behaviour is, or would have been, performed.
BCIO:007152			indirectly restructure the physical environment BCT			A restructure the physical environment BCT that changes the person's environment at a time or location other than when and where the behaviour is performed.
BCIO:007155			provide distraction BCT			A restructure the physical environment BCT that organises an alternative focus for attention for the person to avoid internal or external states or events associated with an unwanted behaviour.
BCIO:007284			reduce distraction BCT			A restructure the physical environment BCT that reduces an alternative focus for attention for the person to concentrate on internal or external states or events associated with the behaviour.
BCIO:007156			add objects to the environment BCT			A restructure the physical environment BCT that adds objects to the person's physical surroundings.
BCIO:007163				add objects to the directly experienced environment BCT		An add objects to the environment BCT that adds an object to the person’s directly experienced environment at the time the behaviour is, or would have been, performed.
BCIO:007164				add objects to the indirectly experienced environment BCT		An add objects to the environment BCT that adds an object to the person’s environment at a time or location other than when and where the behaviour is performed.
BCIO:007157	prompt focus on self-identity BCT					A BCT that prompts the person to focus on their mental representation of themself.	1	See below							1	Group and individual counselling sessions with the intention of increasing PA and HE related self efficacy															1	Inform participants during education sessions that they could be a role model to family and other group members.															1	Promote the value of volunteering as a means to enhance health and wellbeing.
BCIO:007158		identify self as role model BCT				A prompt focus on self-identity BCT that informs the person that their behaviour may be an example to others.	1	"mothers discussed being a role model for their children" p. 5
BCIO:007159		affirm valued self-identity BCT				A prompt focus on self-identity BCT that advises engagement in activities that affirm the person's valued attributes.
BCIO:007160		promote changed self-identity BCT				A prompt focus on self-identity BCT that promotes the adoption of a self-identity as someone who engages in the behaviour that is different from their previous behaviour.
BCIO:007161		adopt positive self-identity BCT				A prompt focus on self-identity BCT that promotes the adoption of a positive self-identity as someone who currently engages in the behaviour.																																									1	see above
BCIO:007101	behavioural consequence BCT					A behaviour change technique that alters the consequences or promised consequences for the behaviour.
BCIO:007240		provide consequence for behaviour BCT				A behavioural consequence BCT that provides a consequence for the behaviour.
BCIO:007252			provide positive consequence for behaviour BCT			A provide consequence for behaviour BCT where the consequence is positive.
BCIO:007265				provide positive social consequence for behaviour BCT		A provide positive consequence for behaviour BCT where the consequence is an interpersonal process or a proxy interpersonal process.
BCIO:007257				provide positive material consequence for behaviour BCT		A provide positive consequence for behaviour BCT where the consequence is money, vouchers or other valued objects.
BCIO:007253				provide positive consequence for approximating behaviour BCT		A provide positive consequence for behaviour BCT where the consequence is provided for approximation to the behaviour, gradually rewarding only performance closer to the behaviour.
BCIO:007267					provide positive social consequence for approximating behaviour BCT	A provide positive consequence for approximating behaviour BCT where the consequence is an interpersonal process or a proxy interpersonal process.
BCIO:007259					provide positive material consequence for approximating behaviour BCT	A provide positive consequence for approximating behaviour BCT where the consequence is money, vouchers or other valued objects.
BCIO:007254				provide positive consequence for completion of behavioural sequence BCT		A provide positive consequence for behaviour BCT where the consequence is provided for performing the behaviour that is the final step of a sequence of behaviours, followed by adding behaviours that occur earlier in the sequence.
BCIO:007268					provide positive consequence for completion of behavioural sequence BCT	A provide positive consequence for completion of behavioural sequence BCT where the consequence is an interpersonal process or a proxy interpersonal process.
BCIO:007260					provide positive consequence for completion of behavioural sequence BCT	A provide positive consequence for completion of behavioural sequence BCT where the consequence is money, vouchers or other valued objects.
BCIO:007256				provide positive consequence for situation specific behaviour BCT		A provide positive consequence for behaviour BCT that provides the consequence for the behaviour in one situation but not in another.
BCIO:007270					provide positive social consequence for situation specific behaviour BCT	A provide positive consequence for situation specific behaviour BCT where the consequence is an interpersonal process or a proxy interpersonal process.
BCIO:007262					provide positive material consequence for situation specific behaviour BCT	A provide positive consequence for situation specific behaviour BCT where the consequence is money, vouchers or other valued objects.
BCIO:007255				provide positive consequence for incompatible behaviour BCT		A provide positive consequence for behaviour BCT that provides the consequence for a behaviour that is incompatible with the unwanted behaviour.
BCIO:007269					provide positive social consequence for incompatible behaviour BCT	A provide positive consequence for incompatible behaviour BCT where the consequence is an interpersonal process or a proxy interpersonal process.
BCIO:007261					provide positive material consequence for incompatible behaviour BCT	A provide positive consequence for incompatible behaviour BCT where the consequence is money, vouchers or other valued objects.
BCIO:007251				provide positive consequence for alternative behaviour BCT		A provide positive consequence for behaviour BCT that provides the consequence for a behaviour that is different from the unwanted behaviour.
BCIO:007266					provide positive social consequence for alternative behaviour BCT	A provide positive consequence for alternative behaviour BCT where the consequence is an interpersonal process or a proxy interpersonal process.
BCIO:007258					provide positive material consequence for alternative behaviour BCT	A provide positive consequence for alternative behaviour BCT where the consequence is money, vouchers or other valued objects.
BCIO:007279				provide reduced frequency of positive consequence for behaviour BCT		A provide positive consequence for behaviour BCT that provides the consequence at increasingly less frequent intervals
BCIO:007282					provide reduced frequency of positive social consequence for behaviour BCT	A provide reduced frequency of positive consequence for behaviour BCT where the consequence is an interpersonal process or a proxy interpersonal process.
BCIO:007280					provide reduced frequency of positive material consequence for behaviour BCT	A provide reduced frequency of positive consequence for behaviour BCT where the consequence is money, vouchers or other valued objects.
BCIO:007241			provide negative consequence for behaviour BCT			A provide consequence for behaviour BCT where the consequence is negative.
BCIO:007247				provide negative social consequence for behaviour BCT		A provide negative consequence for behaviour BCT where the consequence is an interpersonal process or a proxy interpersonal process.
BCIO:007243				provide negative material consequence for behaviour BCT		A provide negative consequence for behaviour BCT where the consequence is money, vouchers or other valued objects.
BCIO:007242				provide negative consequence for situation specific behaviour BCT		A provide negative consequence for behaviour BCT that provides the consequence for the behaviour in one situation but not in another.
BCIO:007248					provide negative social consequence for situation specific behaviour BCT	A provide negative consequence for situation specific behaviour BCT where the consequence is an interpersonal process or a proxy interpersonal process.
BCIO:007244					provide negative material consequence for situation specific behaviour BCT	A provide negative consequence for situation specific behaviour BCT where the consequence is money, vouchers or other valued objects.
BCIO:007273				provide reduced frequency of negative consequence for behaviour BCT		A provide negative consequence for behaviour BCT that provides the consequence at increasingly less frequent intervals
BCIO:007277					provide reduced frequency of negative social consequence for behaviour BCT	A provide reduced frequency of negative consequence for behaviour BCT where the consequence is an interpersonal process or a proxy interpersonal process.
BCIO:007274					provide reduced frequency of negative material consequence for behaviour BCT	A provide reduced frequency of negative consequence for behaviour BCT where the consequence is money, vouchers or other valued objects.
BCIO:007285		remove consequence for behaviour BCT				A behavioural consequence BCT that removes a previously provided consequence for performing the behaviour.
BCIO:007293			remove positive consequence for behaviour BCT			A remove consequence for behaviour BCT where the consequence is positive.
BCIO:007297				remove positive social consequence for behaviour BCT		A remove positive consequence for behaviour BCT where the consequence is an interpersonal process or a proxy interpersonal process.
BCIO:007294				remove positive material consequence for behaviour BCT		A remove positive consequence for behaviour BCT where the consequence is money, vouchers or other valued objects.
BCIO:007286			remove negative consequence for behaviour BCT			A remove consequence for behaviour BCT where the consequence is negative.
BCIO:007290				remove negative social consequence for behaviour BCT		A remove negative consequence for behaviour BCT where the consequence is an interpersonal process or a proxy interpersonal process.
BCIO:007287				remove negative material consequence for behaviour BCT		A remove negative consequence for behaviour BCT where the consequence is money, vouchers or other valued objects.
BCIO:007187		promise consequence for behaviour BCT				A behavioural consequence BCT that promises a future consequence contingent on performing or not performing the behaviour.
BCIO:007202			promise positive consequence for behaviour BCT			A promise consequence for behaviour BCT where the consequence is positive.
BCIO:007218				promise positive social consequence for behaviour BCT		A promise positive consequence for behaviour BCT where the consequence is an interpersonal process or a proxy interpersonal process.
BCIO:007209				promise positive material consequence for behaviour BCT		A promise positive consequence for behaviour BCT where the consequence is money, vouchers or other valued objects.
BCIO:007205				promise positive consequence for approximating behaviour BCT		A promise positive consequence for behaviour BCT where the consequence is provided for approximation to the behaviour, gradually rewarding only performance closer to the behaviour.
BCIO:007220					promise positive social consequence for approximating behaviour BCT	A promise positive consequence for approximating behaviour BCT in which the consequence is an interpersonal process or a proxy interpersonal process.
BCIO:007211					promise positive material consequence for approximating behaviour BCT	A promise positive consequence for approximating behaviour BCT in which the consequence is money, vouchers or other valued objects.
BCIO:007206				promise positive consequence for completion of behavioural sequence BCT		A promise positive consequence for behaviour BCT in which the consequence will be provided for performing the behaviour that is the final step of a sequence of behaviours, followed by adding behaviours that occur earlier in the sequence.
BCIO:007221					promise positive social consequence for completion of behavioural sequence BCT	A promise positive consequence for behavioural sequence BCT in which the consequence is an interpersonal process or a proxy interpersonal process.
BCIO:007212					promise positive material consequence for completion of behavioural sequence BCT	A promise positive consequence for behavioural sequence BCT in which the consequence is money, vouchers or other valued objects.
BCIO:007208				promise positive consequence for situation specific behaviour BCT		A promise positive consequence for behaviour BCT that promises the consequence will be provided for the behaviour in one situation but not in another.
BCIO:007223					promise positive social consequence for situation specific behaviour BCT	A promise positive consequence for situation specific behaviour BCT in which the consequence is an interpersonal process or a proxy interpersonal process.
BCIO:007214					promise positive material consequence for situation specific behaviour BCT	A promise positive consequence for situation specific behaviour BCT in which the consequence is money, vouchers or other valued objects.
BCIO:007207				promise positive consequence for incompatible behaviour BCT		A promise positive consequence for behaviour BCT that promises the consequence will be provided for the behaviour that is incompatible with the unwanted behaviour.
BCIO:007222					promise positive social consequence for incompatible behaviour BCT	A promise positive consequence for incompatible behaviour BCT in which the consequence is an interpersonal process or a proxy interpersonal process.
BCIO:007213					promise positive material consequence for incompatible behaviour BCT	A promise positive consequence for incompatible behaviour BCT in which the consequence is money, vouchers or other valued objects.
BCIO:007204				promise positive consequence for alternative behaviour BCT		A promise positive consequence for behaviour BCT that promises the consequence will be provided for the behaviour that is different from an unwanted behaviour.
BCIO:007219					promise positive social consequence for alternative behaviour BCT	A promise positive consequence for alternative behaviour BCT in which the consequence is an interpersonal process or a proxy interpersonal process.
BCIO:007210					promise positive material consequence for alternative behaviour BCT	A promise positive consequence for alternative behaviour BCT in which the consequence is money, vouchers or other valued objects.
BCIO:007228				promise reduced frequency of positive consequence for behaviour BCT		A promise positive consequence for behaviour BCT that promises to provide the consequence at increasingly less frequent intervals.
BCIO:007230					promise reduced frequency of positive social consequence for behaviour BCT	A promise reduced frequency of positive consequence for behaviour BCT in which the consequence is an interpersonal process or a proxy interpersonal process.
BCIO:007229					promise reduced frequency of positive material consequence for behaviour BCT	A promise reduced frequency of positive consequence for behaviour BCT in which the consequence is money, vouchers or other valued objects.
BCIO:007189			promise negative consequence for behaviour BCT			A promise consequence for behaviour BCT where the consequence is negative.
BCIO:007197				promise negative social consequence for behaviour BCT		A promise negative consequence for behaviour BCT where the consequence is an interpersonal process or a proxy interpersonal process.
BCIO:007192				promise negative material consequence for behaviour BCT		A promise negative consequence for behaviour BCT where the consequence is money, vouchers or other valued objects.
BCIO:007225				promise reduced frequency of negative consequence for behaviour BCT		A promise negative consequence for behaviour BCT that promises to provide the consequence at increasingly less frequent intervals.
BCIO:007227					promise reduced frequency of negative social consequence for behaviour BCT	A promise reduced frequency of negative consequence for behaviour BCT in which the consequence is an interpersonal process or a proxy interpersonal process.
BCIO:007226					promise reduced frequency of negative material consequence for behaviour BCT	A promise reduced frequency of negative consequence for behaviour BCT in which the consequence is money, vouchers or other valued objects.
BCIO:007191				promise negative consequence for situation specific behaviour BCT		A promise negative consequence for behaviour BCT that promises the consequence will be provided for the behaviour in one situation but not in another.
BCIO:007198					promise negative social consequence for situation specific behaviour BCT	A promise negative consequence for situation specific behaviour BCT in which the consequence is an interpersonal process or a proxy interpersonal process.
BCIO:007193					promise negative material consequence for situation specific behaviour BCT	A promise negative consequence for situation specific behaviour BCT in which the consequence is money, vouchers or other valued objects.
BCIO:007188		promise to remove consequence for behaviour BCT				A behavioural consequence BCT that promises to remove a previously provided consequence for performing the behaviour.
BCIO:007203			promise to remove positive consequence for behaviour BCT			A promise to remove consequence for behaviour BCT where the consequence is positive.
BCIO:007237				promise to remove positive social consequence for behaviour BCT		A promise to remove positive consequence for behaviour BCT in which the consequence is an interpersonal process of a proxy interpersonal process.
BCIO:007235				promise to remove positive material consequence for behaviour BCT		A promise to remove positive consequence for behaviour BCT in which the consequence is money, vouchers or other valued objects.
BCIO:007190			promise to remove negative consequence for behaviour BCT			A promise to remove consequence for behaviour BCT where the consequence is negative.
BCIO:007233				promise to remove negative social consequence for behaviour BCT		A promise to remove negative consequence for behaviour BCT in which the consequence is an interpersonal process or a proxy interpersonal process.
BCIO:007231				promise to remove negative material consequence for behaviour BCT		A promise to remove negative consequence for behaviour BCT in which the consequence is money, vouchers or other valued objects.
BCIO:007186	outcome consequence BCT					A behaviour change technique that alters the consequences or promised consequences for an outcome that results from performing or not performing the behaviour.
BCIO:007250		provide consequence for outcome of behaviour BCT				An outcome consequence BCT that provides a consequence for an outcome resulting from performing or not performing the behaviour.
BCIO:007264			provide positive consequence for outcome of behaviour BCT			A provide consequence for outcome of behaviour BCT where the consequence is positive.
BCIO:007271				provide positive social consequence for outcome of behaviour BCT		A provide positive consequence for outcome of behaviour BCT where the consequence is an interpersonal process or a proxy interpersonal process.
BCIO:007263				provide positive material consequence for outcome of behaviour BCT		A provide positive consequence for outcome of behaviour BCT where the consequence is money, vouchers or other valued objects.
BCIO:007281				provide reduced frequency of positive consequence for outcome of behaviour BCT		A provide positive consequence for outcome of behaviour BCT that provides the consequence at increasingly less frequent intervals.
BCIO:007283					provide reduced frequency of social consequence for outcome of behaviour BCT	A provide reduced frequency of positive consequence for outcome of behaviour BCT where the consequence is an interpersonal process or a proxy interpersonal process.
BCIO:007272					provide reduced frequency of material consequence for outcome of behaviour BCT	A provide reduced frequency of positive consequence for outcome of behaviour BCT where the consequence is money, vouchers or other valued objects.
BCIO:007246			provide negative consequence for outcome of behaviour BCT			A provide consequence for outcome of behaviour BCT where the consequence is negative.
BCIO:007249				provide negative social consequence for outcome of behaviour BCT		A provide negative consequence for outcome of behaviour BCT where the consequence is an interpersonal process or a proxy interpersonal process.
BCIO:007245				provide negative material consequence for outcome of behaviour BCT		A provide negative consequence for outcome of behaviour BCT where the consequence is money, vouchers or other valued objects.
BCIO:007276				provide reduced frequency of negative consequence for outcome of behaviour BCT		A provide negative consequence for outcome of behaviour BCT that provides the consequence at increasingly less frequent intervals.
BCIO:007278					provide reduced frequency of negative social consequence for outcome of behaviour BCT	A provide reduced frequency of negative consequence for outcome of behaviour BCT where the consequence is an interpersonal process or a proxy interpersonal process.
BCIO:007275					provide reduced frequency of negative material consequence for outcome of behaviour BCT	A provide reduced frequency of negative consequence for outcome of behaviour BCT where the consequence is money, vouchers or other valued objects.
BCIO:007292		remove consequence for outcome of behaviour BCT				A consequence for outcome of behaviour BCT that removes a previously provided consequence for an outcome resulting from performing or not performing the behaviour.
BCIO:007296			remove positive consequence for outcome of behaviour BCT			A remove consequence for outcome of behaviour BCT in which the consequence is positive.
BCIO:007298				remove positive social consequence for outcome of behaviour BCT		A remove positive consequence for outcome of behaviour BCT in which the consequence is an interpersonal process or a proxy interpersonal process.
BCIO:007295				remove positive material consequence for outcome of behaviour BCT		A remove positive consequence for outcome of behaviour BCT in which the consequence is money, vouchers or other valued objects.
BCIO:007289			remove negative consequence for outcome of behaviour BCT			A remove consequence for outcome of behaviour BCT in which the consequence is negative.
BCIO:007291				remove negative social consequence for outcome of behaviour BCT		A remove negative consequence for outcome of behaviour BCT in which the consequence is an interpersonal process or a proxy interpersonal process.
BCIO:007288				remove negative material consequence for outcome of behaviour BCT		A remove negative consequence for outcome of behaviour BCT in which the consequence is money, vouchers or other valued objects.
BCIO:007200		promise consequence for outcome of behaviour BCT				An outcome consequence BCT that promises a future consequence contingent on an outcome of performing or not performing the behaviour.
BCIO:007216			promise positive consequence for outcome of behaviour BCT			A promise consequence for outcome of behaviour BCT where the consequence is positive
BCIO:007224				promise positive social consequence for outcome of behaviour BCT		A promise positive consequence for outcome of behaviour BCT in which the consequence is an interpersonal process or a proxy interpersonal process.
BCIO:007215				promise positive material consequence for outcome of behaviour BCT		A promise positive consequence for outcome of behaviour BCT in which the consequence is money, vouchers or other valued objects.
BCIO:007195			promise negative consequence for outcome of behaviour BCT			A promise consequence for outcome of behaviour BCT where the consequence is negative
BCIO:007199				promise negative social consequence for outcome of behaviour BCT		A promise negative consequence for outcome of behaviour BCT in which the consequence is an interpersonal process or a proxy interpersonal process.
BCIO:007194				promise negative material consequence for outcome of behaviour		A promise negative consequence for outcome of behaviour BCT in which the consequence is money, vouchers or other valued objects.
BCIO:007201		promise to remove consequence for outcome of behaviour BCT				An outcome consequence BCT that promises future removal of a consequence contingent on an outcome of performing or not performing the behaviour.
BCIO:007217			promise to remove positive consequence for outcome of behaviour BCT			A promise to remove consequence for outcome of behaviour BCT where the consequence is positive.
BCIO:007238				promise to remove positive social consequence for outcome of behaviour BCT		A promise to remove positive consequence for outcome of behaviour BCT where the consequence is an interpersonal process or a proxy interpersonal process.
BCIO:007236				promise to remove positive material consequence for outcome of behaviour BCT		A promise to remove positive consequence for outcome of behaviour BCT where the consequence is money, vouchers or other valued objects.
BCIO:007196			promise to remove negative consequence for outcome of behaviour BCT			A promise to remove consequence for outcome of behaviour BCT where the consequence is negative.
BCIO:007234				promise to remove negative social consequence for outcome of behaviour BCT		A promise to remove negative consequence for outcome of behaviour BCT where the consequence is an interpersonal process or a proxy interpersonal process.
BCIO:007232				promise to remove negative material consequence for outcome of behaviour BCT		A promise to remove negative consequence for outcome of behaviour BCT where the consequence is money, vouchers or other valued objects.
^ Ontology as per Behaviour Change Intervention Ontology paper; Marques MM et al. The Behaviour Change Technique Ontology: Transforming the Behaviour Change Technique Taxonomy v1. Wellcome Open Res 2023, 8:308 (https://doi.org/10.12688/wellcomeopenres.19363.1)
^^ This table is informed by Wuerstl KR et al. (2023). Theoretical components of smoking cessation interventions for persons with physical disabilities: A scoping review. Addict Behav. 145:107762. doi:10.1016/j.addbeh.2023.107762
[truncated: 41 more columns]
